# Supplementary material for: Polyacid Solutions as an Analogue of a Neural Network
Source: Polymers (Basel). 2026 Jan 20;18(2):279. doi: 10.3390/polym18020279 (PMC12846287; doi:10.3390/polym18020279)
Supplement: Supplementary file 1 [file polymers-18-00279-s001.zip]

Archive with 1 entries (1 files):
- polymers-4061589-supplementary.pdf
